# Supplementary material for: Natural diversity screening, assay development, and characterization of nylon-6 enzymatic depolymerization
Source: Nat Commun. 2024 Feb 9;15:1217. doi: 10.1038/s41467-024-45523-5 (PMC10858056; doi:10.1038/s41467-024-45523-5)
Supplement: Supplementary file 4 — Supplementary Data 1 [file 41467_2024_45523_MOESM4_ESM.xlsx]

## Sheet: Sheet1
Supplementary Data 1. Panel of enzymes selected for their potential PA6 deconstruction activity. The table includes each enzyme's purported source, groupings used in the study (Group) and reasons for selection, where PA=polyamide, PET= poly(ethylene) terephthalate, PUR= polyurethane, UR=urethane, AL= Academic literature and P=Patent. The yield of protein was determined from a 100 mL E. coli expre…
Enzyme name	Source	Group	Reason for selection	Yield (mg)	References
AfNitB	Acidovorax fascilis	Miscellaneous	PA-active (P)	3.5	1
AoC	Aspergillus oryzae	SHD-hydrolase	PET-active (AL)	2	2
BcC	Aquabacterium fontiphilum	SHD-hydrolase	PUR-active (P)	1.6	3
Cut190*	Saccharomonospora viridis AHK190	SHD-hydrolase	PET-active (AL)	2.7	4
FsC	Fusarium solani	SHD-hydrolase	Known PA-activity (AL)	2.2	5,6
GatA	Metagenome	Amidase (by BLAST)	PUR-active (P)	2	7
HiC	Humicola insolens	SHD-hydrolase	PA/PUR-active (AL)	C	8,9
HotPETase	Ideonella Sakiensis	SHD-hydrolase	PET-active/ thermostable (AL)	9.1	10
LCC-ICCG	Leaf compost metagenome	SHD-hydrolase	PET-active/ thermostable (AL)	1.8	11
M-NylC	Microbacterium sp. Leaf compost	NylC-Type	NylCp2 homologue/thermostable	17.5	N/A
MGS0156	Metagenome	SHD-hydrolase	PET/PCL-active (AL)	3.2	12
MsmegA	Hydrothermal vent metagenome	Amidase	NfPolyA homologue/ thermostable	1.2	N/A
Nc-NylC	Nocardiopsis composta	NylC-Type	NylCp2 homologue/ thermostable	0.7	N/A
NfPolyA	Nocardia farcinica	Amidase	PA/PUR-active (AL)	2.5	13,14
NylB	Flavobacterium sp. KI72	NylB-type	PA oligomer-active (AL)	21.6	15
NylB-SCY	Flavobacterium sp. KI72	NylB-type	Activity based- rational mutagenesis	24.8	N/A
NylB'	Flavobacterium sp.	NylB-type	PA-oligomer active (AL)	37.2	16,17
NylB'-SCY	Flavobacterium sp.	NylB-type	PA-oligomer active (AL)	3.3	18
NylCA	Agromyces sp	NylC-type	PA-active (AL)	7.3	19
NylCA-TS	Agromyces sp	NylC-type	Thermostability based- rational mutagenesis	7.7	N/A
NylCK	Kocuria sp.	NylC-type	PA-active (AL)	2.8	19
NylCK-TS	Kocuria sp.	NylC-type	PA-active (AL)	5.4	N/A
NylCp2	Arthrobacter sp.	NylC-type	PA-active (AL)	3.6	20,21
NylCp2-TS	Arthrobacter sp.	NylC-type	Thermostability based- rational mutagenesis	5.6	22
OoH	Rhodococcus sp.	Amidase	PA-active (AL)	1.4	23
PAM1	Corynebacterium sp.	NylC-type	PA-active (P)	-	24
Papain	Carica papaya	Protease	PA-active (AL)	C	25
Ph-NylC	Phytoactinopolyspora halotolerans	NylC-Type	NylCp2 homologue	2.1	N/A
ReU	Rhodococcus equi TB-60.	Amidase (by BLAST)	PUR-active (P)	1.9	26
RoL-10X	Rhizopus oryzae	Miscellaneous	PUR-active (P)	4.3	27,28
Subtilisin	Bacillus licheniformis	Protease	PA-active (AL)	C	29,30
TfCut2	Thermobifida fusca	SHD-hydrolase	PET-active (AL)	2.5	31
ThcCut1	Thermobifida cellulosilytica	SHD-hydrolase	PA/PUR/PET-active (P/AL)	1.1	3,32,33
ThcCut2	Thermobifida cellulosilytica	SHD-hydrolase	PUR/PET-active (P/AL)	2.7	32,33
Trypsin	Porcine pancreas	Protease	PA-active (AL)	C	25
Tt-NylC	Thermocatellispora tengchongensis	NylC-Type	NylCp2 homologue/ thermostable	3.1	N/A
TtA	Thermocatellispora tengchongensis	Amidase	NfPolyA homologue/ thermostable	0.6	N/A
UMG-SP-1	Metagenome	Amidase	UR-active (AL)	2	34
UMG-SP-2	Metagenome	Amidase	UR-active (AL)	0.9	34
UMG-SP-3	Metagenome	Amidase	UR-active (AL)	0.6	34
α-Chymotrypsin	Bovine pancreas	Protease	PA-active (AL)	C	25
Supplemetary References
1. Tateno, T., Tokuda, J. & Kai, K. Mutant nitrile hydratase, nucleic acid encoding the mutant nitrile hydratase, expression vector and transformant containing the nucleic acid, production method for muntant nitrile hydratase, and production method for amide compound. (2018).
2. Maeda, H. et al. Purification and characterization of a biodegradable plastic-degrading enzyme from Aspergillus oryzae. Appl. Microbiol. Biotechnol. 67, 778–788 (2005).
3. Börner, T., Srebny, V. & Roothans, N. Enzymatic recycling of polyurethanes by cutinases. (2022).
4. Numoto, N. et al. Structural Dynamics of the PET-degrading cutinase-like enzyme from Saccharomonospora viridis AHK190 in substrate-bound states elucidates the Ca2+- driven catalytic cycle. Biochemistry 57, 5289–5300 (2018).
5. Martinez, C., De Geus, P., Lauwereys, M., Matthyssens, G. & Cambillau, C. Fusarium solani cutinase is a lipolytic enzyme with a catalytic serine accessible to solvent. Nature 356, 615–618 (1992).
6. Silva, C. M. et al. Cutinase - a new tool for biomodification of synthetic fibers. J. Polym. Sci. Part Polym. Chem. 43, 2448–2450 (2005).
7. Bittner, N. et al. Novel urethanases for the enzymatic decomposition of polyurethanes. (2020).
8. Biundo, A. et al. Switched reaction specificity in polyesterases towards amide bond hydrolysis by enzyme engineering. RSC Adv. 9, 36217–36226 (2019).
9. Di Bisceglie, F., Quartinello, F., Vielnascher, R., Guebitz, G. M. & Pellis, A. Cutinase-catalyzed polyester-polyurethane degradation: elucidation of the hydrolysis mechanism. Polymers 14, 411 (2022).
10. Bell, E. L. et al. Directed evolution of an efficient and thermostable PET depolymerase. Nat. Catal. 5, 673–681 (2022).
11. Tournier, V. et al. An engineered PET depolymerase to break down and recycle plastic bottles. Nature 580, 216–219 (2020).
12. Hajighasemi, M. et al. Screening and characterization of novel polyesterases from environmental metagenomes with high hydrolytic activity against synthetic polyesters. Environ. Sci. Technol. 52, 12388–12401 (2018).
13. Guo, Y., Chen, S., Su, L., Wu, J. & Chen, J. Cloning, expression, and characterization of polyamidase from Nocardia farcinica and its application to polyamide modification. Biotechnol. Bioprocess Eng. 18, 1067–1075 (2013).
14. Gamerith, C. et al. Improving enzymatic polyurethane hydrolysis by tuning enzyme sorption. Polym. Degrad. Stab. 132, 69–77 (2016).
15. Kinoshita, S. et al. Purification and characterization of 6-aminohexanoic-acid-oligomer hydrolase of Flavobacterium sp. KI72. Eur. J. Biochem. 116, 547–551 (1981).
16. Kato, K. et al. Amino acid alterations essential for increasing the catalytic activity of the nylon-oligomer-degradation enzyme of Flavobacterium sp. Eur. J. Biochem. 200, 165–169 (1991).
17. Ohki, T. et al. Crystallization and X-ray diffraction analysis of 6-aminohexanoate-dimer hydrolase from Arthrobacter sp. KI72. Acta Crystallograph. Sect. F Struct. Biol. Cryst. Commun. 61, 928–930 (2005).
18. Ohki, T. et al. Two alternative modes for optimizing nylon-6 byproduct hydrolytic activity from a carboxylesterase with a β-lactamase fold: X-ray crystallographic analysis of directly evolved 6-aminohexanoate-dimer hydrolase. Protein Sci. 18, 1662–1673 (2009).
19. Yasuhira, K. et al. 6-Aminohexanoate oligomer hydrolases from the alkalophilic bacteria Agromyces sp. Strain KY5R and Kocuria sp. Strain KY2. Appl. Environ. Microbiol. 73, 7099–7102 (2007).
20. Negoro, S., Kakudo, S., Urabe, I. & Okada, H. A new nylon oligomer degradation gene (nylC) on plasmid pOAD2 from a Flavobacterium sp. J. Bacteriol. 174, 7948–7953 (1992).
21. Kakudo, S., Negoro, S., Urabe, I. & Okada, H. Nylon oligomer degradation gene, nylC, on plasmid pOAD2 from a Flavobacterium strain encodes endo-type 6-aminohexanoate oligomer hydrolase: purification and characterization of the nylC gene product. Appl. Environ. Microbiol. 59, 3978–3980 (1993).
22. Negoro, S. et al. Structural basis of the correct subunit assembly, aggregation, and intracellular degradation of nylon hydrolase. Sci. Rep. 8, 9725 (2018).
23. Asano, Y., Fukuta, Y., Yoshida, Y. & Komeda, H. The screening, characterization, and use of ω-Laurolactam hydrolase: a new enzymatic synthesis of 12-aminolauric acid. Biosci. Biotechnol. Biochem. 72, 2141–2150 (2008).
24. Crouzet, J., Favre-Bulle, O., Le Coq, A.-M., Petre, D. & Jourdat, C. Enzymes and microorganisms having amidase activity for hydrolysing polyamides. (1996).
25. Smith, R., Oliver, C. & Williams, D. F. The enzymatic degradation of polymers in vitro. J. Biomed. Mater. Res. 21, 991–1003 (1987).
26. Kanbe, T. & Shigeno, Y. New urethanase. (2007).
27. Börner, T., Srebny, V. & Roothans, N. Enzymatic recycling of polyurethanes by a combination of cutinases and lipases. (2022).
28. Chow, J. Y. & Nguyen, G. K. T. Rational design of lipase ROL to increase its thermostability for production of structured tags. Int. J. Mol. Sci. 23, 9515 (2022).
29. Parvinzadeh, M. A new approach to improve dyeability of nylon 6 fibre using a subtilisin enzyme. Color. Technol. 125, 228–233 (2009).
30. Parvinzadeh, M., Assefipour, R. & Kiumarsi, A. Biohydrolysis of nylon 6,6 fiber with different proteolytic enzymes. Polym. Degrad. Stab. 94, 1197–1205 (2009).
31. Furukawa, M., Kawakami, N., Tomizawa, A. & Miyamoto, K. Efficient Degradation of Poly(ethylene terephthalate) with Thermobifida fusca cutinase exhibiting improved catalytic activity generated using mutagenesis and additive-based approaches. Sci. Rep. 9, 1–9 (2019).
32. Herrero Acero, E. et al. Surface engineering of a cutinase from Thermobifida cellulosilytica for improved polyester hydrolysis. Biotechnol. Bioeng. 110, 2581–2590 (2013).
33. Biundo, A., Ribitsch, D., Syren, P.-O. & Guebitz, G. M. Increasing amide acceptance on a polyester-hydrolyzing enzyme. New Biotechnol. 33, S105 (2016).
34. Branson, Y. et al. Urethanases for the enzymatic hydrolysis of low molecular weight carbamates and the recycling of polyurethanes, Angew. Chem. Int. Ed. 62, e202216220 (2023).
