# Supplementary material for: Natural diversity screening, assay development, and characterization of nylon-6 enzymatic depolymerization
Source: Nat Commun. 2024 Feb 9;15:1217. doi: 10.1038/s41467-024-45523-5 (PMC10858056; doi:10.1038/s41467-024-45523-5)
Supplement: Supplementary file 7 — Source Data [file 41467_2024_45523_MOESM7_ESM.xlsx]

## Sheet: Figure 2
Figure 2.
Enzyme	% Conversion to p-NA	STDEV
UMG-SP-3	100.086	0.409494
UMG-SP-2	98.2097	0.388892
NfPolyA	97.0938	3.50382
UMG-SP-1	98.617	0.483198
GatA	98.1806	0.0972701
MsmegA	93.2286	0.0042007
ReU	96.8367	0.824608
Ooh	100.354	1.30229
NylB'-SCY	99.6522	1.00804
NylB'	93.5412	3.99387
NylB	46.9165	0.741165
AoC	29.1442	0.701234
NylB-SCY	20.228	0.311838
RoL10X	20.2899	0.532235
NylCA	16.2095	0.0682348
Cut190*	15.3981	0.748406
NylCK	11.2289	0.179438
NylCA-TS	10.6176	1.35477
NylCp2	9.31786	0.57315
NylCp2-TS	9.41827	1.72592
NylCK-TS	9.39801	0.581068
Nc-NylC	4.37333	0.0201342
ThcCut1	3.24453	0.0325675
TtA	3.20186	0.00604076
FsC	2.47514	0.14081
AfNitB	2.17261	0.000483543
TfCut2	1.81649	0.0375339
MGS0156	1.58577	0.0686975
HotPETase	0.992904	0.021175
ThcCut2	0.748221	0.00658797
BcC	0.412591	0.0299831
HiC	0.348634	0.00999521
Tt-NylC	0.278681	0.0138791
Ph-NylC	0.072332	0.00708099
LCC-ICCG	0.0639292	0.0119548
M-NylC	0.0125672	0.000305595

## Sheet: Figure 3
Figure 3b.
	Response area
Analyte concentration (ug/mL)	6-AHA	6-AHA dimer	6-AHA trimer	ε-caprolactam	6-AHA cyclic-dimer
0.01	0.0299336	0.0447898	0.0264023	0.0375506	0.00636124
0.02	0.0613513	0.0970192	0.05778	0.0476433	0.014544
0.2	0.597322	1.05737	0.656631	0.210168	0.144351
0.5	1.42454	2.52053	1.57705	0.472606	0.34038
1	2.66567	4.76369	3.0249	0.858131	0.622072
2	4.7043	8.47246	5.47372	1.48861	1.12657
2.5	5.67879	10.3009	6.77623	1.74822	1.33189
5	9.64391	17.3597	11.8094	2.82005	2.25078
7	11.467	20.6368	14.1147	3.14787	2.74203

## Sheet: Figure 4
Figure 4a.							Figure 4b.
		Temperature (°C)					(as 6-AHA eq.s)	Days	6-AHA	6-AHA dimer	6-AHA trimer	6-AHA tetramer	6-AHA pentamer	STDEV
Total average 6-AHA eq.s	Days	40	50	60	70		NylCK (50ºC)	1	19.7334	118.683	0	0	0	28.7571
FsC	1	1.2171	2.0305	1.45735	3.45812			3	32.7066	170.704	0	0	0	27.2361
	3	5.48945	8.45287	1.73511	2.19684			7	39.439	198.239	0	0	0	31.0132
	7	15.8062	21.0686	2.44346	2.93082			10	54.1735	253.551	0	0	0	41.0651
	10	26.0949	37.1965	2.88699	3.23671		NylCK-TS (70ºC)	1	29.0668	192.448	0	0	0	23.6933
GatA	1	45.7275	54.553	2.49462	3.28543			3	39.2315	225.049	0	0	0	12.2183
	3	92.0839	66.8677	2.32171	3.49943			7	50.0609	238.9	0	0	0	15.6651
	7	108.929	70.0821	2.01867	3.90644			10	63.1908	276.509	0	0	0	21.6859
	10	109.557	74.2897	0.926078	2.5497		Tt-NylC (60ºC)	1	1.51121	30.1721	21.3082	1.94474	2.20924	7.13879
HiC	1	0.88492	1.5784	2.84999	3.95981			3	8.53796	86.3694	29.9696	1.96103	0.849027	8.52615
	3	2.39642	3.95232	6.24398	6.90889			7	19.2988	151.954	15.4555	0	0	11.4212
	7	5.34811	10.0076	15.8517	15.3731			10	24.3784	185.332	12.2522	0	0	17.3082
	10	6.90498	12.7093	25.1562	13.7171		NylB' (40ºC)	1	2.83679	1.9227	2.35425	1.74132	0.697077	0.41344
HotPETase	1	2.02964	2.39358	3.70068	5.88373			3	14.9832	7.23797	3.50047	2.31236	0.799817	1.08231
	3	9.61434	11.721	17.1674	20.2892			7	51.2412	6.48244	2.47803	1.57761	0.461283	1.89437
	7	29.129	37.4611	32.7507	28.2081			10	65.6279	4.60727	1.90876	0.789049	0	2.64558
	10	41.7931	44.7536	38.82	32.4773		NylB'-SCY (50ºC)	1	43.2943	0	0	0	0	4.48481
LCC-ICCG	1	0.478761	2.10401	3.79938	6.24189			3	65.0751	0	0	0	0	3.12998
	3	3.36206	8.08637	14.0258	20.7665			7	127.443	0	0	0	0	6.93302
	7	7.35804	17.6763	33.0258	43.1887			10	130.093	0	0	0	0	8.41929
	10	11.3138	24.1782	46.9921	49.8328		LCC-ICCG (70ºC)	1	0	0.779891	1.9213	1.99634	1.54435	0.152591
M-NylC	1	3.95908	7.66143	10.6528	10.4364			3	0	3.21888	7.60542	5.12861	4.81362	0.548175
	3	20.836	39.7454	52.5682	29.0063			7	1.05571	5.94574	12.8613	12.7216	10.6044	1.12608
	7	62.5076	85.3915	111.832	39.1145			10	1.31044	9.3462	18.3308	10.7557	10.0896	1.77616
	10	87.8402	128.529	141.056	44.5789		GatA (40ºC)	1	38.0101	7.71732	0	0	0	3.77577
Nc-NylC	1	4.65672	4.48452	10.4364	2.06816			3	87.6787	4.40523	0	0	0	6.46763
	3	15.6318	22.0973	29.0063	2.12875			7	108.929	0	0	0	0	3.97622
	7	37.9136	55.6559	39.1145	3.34199			10	109.557	0	0	0	0	8.60946
	10	54.1601	82.4196	44.5789	3.08726		UMG-SP-2 (40ºC)	1	11.5826	28.6559	1.7995	0	0	0.762968
NfPolyA	1	3.68489	2.35035	1.8242	2.46596			3	15.5206	52.8886	16.2522	3.40003	0	2.05117
	3	14.1057	12.1185	2.06772	3.78292			7	17.3766	62.9301	23.7239	5.78194	0.670048	3.91145
	7	29.4234	18.5263	2.44567	3.49885			10	21.1878	69.6711	26.7033	6.83575	1.86523	2.42342
	10	38.78	20.1925	2.30227	2.53783
No enzyme	1	1.90406	2.00644	2.53571	1.92939
	3	1.14112	1.69615	2.94716	2.35867
	7	1.8151	1.67226	2.49354	3.50133
	10	2.5212	1.99618	2.34717	3.53653
NylB'	1	9.55212	6.58597	1.91502	2.11206
	3	28.8338	11.8251	2.84604	1.46245
	7	62.2406	13.5041	2.75951	2.76088
	10	72.933	12.211	2.02293	4.25699
NylB'-SCY	1	33.9937	43.2943	2.54618	3.58239
	3	55.3704	65.0751	4.22017	2.37202
	7	105.65	127.443	6.32032	3.42813
	10	111.966	130.093	6.20381	3.9777
NylCA	1	89.1782	115.674	167.264	117.557
	3	144.623	183.32	232.481	117.871
	7	195.533	246.552	255.865	121.445
	10	227.57	250.134	302.163	121.293
NylCA-TS	1	90.6754	113.227	151.013	222.159
	3	144.932	184.784	224.424	263.618
	7	211.445	252.943	243.456	264.518
	10	221.012	266.082	293.206	297.874
NylCK	1	85.7687	138.416	147.156	210.032
	3	147.188	203.411	211.913	266.279
	7	197.903	237.678	230.659	274.989
	10	230.088	307.724	275.693	276.323
NylCK-TS	1	71.6128	111.018	164.602	221.515
	3	125.534	180.305	250.841	264.281
	7	194.704	243.516	255.94	288.961
	10	208.566	271.467	304.025	339.699
NyCp2	1	88.0773	119.201	78.1903	20.4975
	3	147.008	173.275	87.3374	20.4779
	7	206.901	242.143	97.4709	44.2767
	10	214.668	251.887	122.574	38.2288
NylCp2-TS	1	88.3668	125.42	151.095	223.767
	3	150.653	195.987	215.777	249.281
	7	191.808	255.382	245.232	300.646
	10	224.865	282.564	294.072	331.608
ReU	1	9.96107	2.53699	1.88437	3.181
	3	28.4712	5.85467	2.36335	3.74903
	7	59.8981	5.63012	2.05776	5.17251
	10	74.4056	1.59961	3.77741	4.82488
ThcCut1	1	1.8462	2.76622	1.85967	1.92356
	3	6.82233	8.18751	2.3072	2.73591
	7	19.5536	20.9972	1.87805	2.99777
	10	31.0608	30.0896	1.37435	2.6974
Tt-NylC	1	10.7506	18.6989	57.1455	53.5184
	3	42.5374	64.7433	127.687	84.2331
	7	73.4061	102.805	186.708	85.8176
	10	98.7115	139.685	221.963	85.1617
UMG-SP-1	1	39.8149	30.3257	8.96049	4.48343
	3	98.8177	30.5647	11.1467	4.92822
	7	116.354	32.3549	10.8995	4.86674
	10	128.457	39.8468	11.6242	4.5345
UMG-SP-2	1	42.038	8.5183	18.0716	4.00414
	3	88.0614	54.8164	20.0238	4.23947
	7	110.482	85.9949	17.9687	9.36173
	10	126.263	88.9948	20.911	10.7938
UMG-SP-3	1	28.9252	14.1638	10.8957	3.94623
	3	52.8545	15.2538	20.2181	8.64721
	7	73.618	15.3457	18.7149	8.83514
	10	95.4516	21.2958	17.9974	8.94461

## Sheet: Figure 5
Figure 5b.
	Days (6-AHA equivalents)
Enzyme	0	0.04	0.08	0.125	0.2	0.3	1	2	3	7	10
NylCK (50 °C)	0	5.61195	13.3201	20.5979	35.4053	41.1773	104.514	151.146	174.763	201.804	221.437
NylCK-TS (80 °C)	0	7.44731	23.7743	48.7755	78.7869	93.9563	192.031	258.145	265.55	322.742	311.31

## Sheet: Figure 6
Figure 6a.									Figure 6b.
(as 6-AHA eq.s)		NylCK-TS							(as 6-AHA eq.s)		NylCK-TS
Squares PA6	Days	6-AHA	6-AHA dimer	6-AHA trimer	6-AHA tetramer	6-AHA pentamer	STDEV		Enzyme conc.	Days	6-AHA	6-AHA dimer	6-AHA trimer	6-AHA tetramer	6-AHA pentamer	STDEV
1sq	1	8.96342	66.5849	0	0	0	7.15963		5 nM	1	0	2.35263	1.65759	2.3139	1.18861	2.15039
	3	13.7805	91.3822	0	0	0	5.8793			3	0	3.69033	2.69366	3.89873	2.29617	1.98567
	7	16.6059	112.913	0	0	0	8.84933			7	0	0	3.56508	4.90827	3.39502	1.27896
	10	21.9617	131.577	0	0	0	13.8676			10	0	0	3.87515	5.08422	3.78199	1.69184
2sq	1	18.3398	123.123	0	0	0	19.5046		0.01 μM	1	0	10.5496	5.07037	4.41103	2.09203	8.03855
	3	29.9604	176.47	0	0	0	20.8836			3	0.270109	16.2882	8.22401	6.90679	3.69748	15.3357
	7	38.4454	216.458	0	0	0	12.3606			7	0.366604	21.7864	12.1477	8.75688	5.43367	21.0276
	10	43.8405	239.518	0	0	0	17.3501			10	0.475222	26.32	14.0822	9.25878	6.11096	24.8899
3sq	1	27.0252	189.374	0	0	0	18.2133		0.02 μM	1	1.18983	49.7328	20.4645	9.06193	3.76737	10.4184
	3	45.5137	250.007	0	0	0	19.597			3	2.306	78.954	32.9796	11.5305	5.56708	24.8386
	7	59.6527	316.098	0	0	0	20.6939			7	2.88573	100.504	43.2966	12.8433	7.72343	29.0252
	10	70.4441	349.323	0	0	0	15.5213			10	4.20767	122.671	49.0679	11.9464	6.96775	33.3269
4sq	1	47.7155	259.583	0	0	0	40.5678		0.05 μM	1	5.76413	87.4176	9.99744	0.566203	0	7.82012
	3	69.0013	347.76	0	0	0	54.7604			3	16.0265	147.942	6.44192	0	0	14.6041
	7	86.2021	428.615	0	0	0	37.6147			7	22.0658	194.325	3.18035	0	0	7.09527
	10	104.004	544.233	0	0	0	36.0712			10	34.1412	238.651	2.34952	0	0	9.35982
5sq	1	59.5507	316.513	0	0	0	4.10716		0.1 μM	1	10.1497	102.313	4.53532	0	0	2.6356
	3	84.1366	449.403	0	0	0	4.84114			3	23.5398	167.125	2.50094	0	0	2.26526
	7	108.531	533.033	0	0	0	43.7217			7	27.9734	234.735	0.521384	0	0	9.80136
	10	132.727	606.439	0	0	0	31.4001			10	39.4229	247.755	0	0	0	3.19816
Squares PA6	Days	Tt-NylC							1 μM	1	18.3398	123.123	0	0	0	19.5046
1sq	1	0	10.126	7.7311	0.282697	0.565993	4.99794			3	29.9604	176.47	0	0	0	20.8836
	3	2.07686	43.9774	17.6509	0.574698	0.216402	1.66712			7	38.4454	216.458	0	0	0	12.3606
	7	4.95558	75.2903	11.7698	0	0	3.36339			10	43.8405	239.518	0	0	0	17.3501
	10	6.48534	88.076	9.2753	0	0	2.47592		2 μM	1	21.4259	143.176	0	0	0	10.7779
2sq	1	0.687495	28.0671	23.2733	1.41814	2.1788	10.3057			3	35.1228	215.718	0	0	0	7.80661
	3	4.86511	95.9376	46.1494	1.52805	1.23905	32.5515			7	41.4827	214.457	0	0	0	18.6409
	7	11.4189	131.133	38.861	0.612643	0	24.3839			10	52.4782	251.547	0	0	0	17.9843
	10	13.9195	162.213	34.2438	0.603738	0	19.9544		Enzyme conc.	Days	NylB'-SCY
3sq	1	0.822508	31.4624	26.7793	1.68214	2.66082	2.43606		0.05 μM	1	1.81888	0.931789	0	0	0	0.153495
	3	5.04479	106.588	55.5559	1.91025	1.67407	2.19589			3	5.07119	0.884494	0	0	0	0.445902
	7	11.8924	181.931	48.3879	0.830198	0	9.73678			7	7.58194	1.07964	0	0	0	0.606741
	10	14.5328	235.948	46.9769	0.889938	0	5.20839			10	9.36747	1.33567	0	0	0	1.10634
4sq	1	1.05806	38.7081	34.2731	2.218	3.90403	2.1768		0.1 μM	1	2.70845	0.589976	0	0	0	0.611037
	3	6.16519	125.182	70.2066	2.47176	2.44126	6.87748			3	8.16449	0.582498	0	0	0	1.68778
	7	14.0151	241.67	69.4144	1.14406	0.596668	13.4085			7	13.7142	0.873275	0	0	0	2.40922
	10	19.1905	303.224	63.5639	1.10711	0.242722	9.1387			10	16.3208	1.10074	0	0	0	3.05049
5sq	1	1.33753	46.5692	42.017	2.78354	5.53828	0.807552		0.5 μM	1	7.57036	0	0	0	0	0.819438
	3	8.08998	158.975	90.4314	2.88272	3.05804	6.58386			3	30.0686	0	0	0	0	0.820779
	7	21.677	355.594	74.9054	1.06836	0.4577	5.11744			7	51.9669	0.477831	0	0	0	3.26384
	10	29.3488	414.687	67.2416	1.0834	0	4.18752			10	58.681	0.580496	0	0	0	0.113837
Squares PA6	Days	NylB'-SCY							1 μM	1	13.6773	0	0	0	0	1.67016
1sq	1	7.2516	0	0	0	0	0.16213			3	51.333	0	0	0	0	3.18512
	3	22.5722	0	0	0	0	0.694197			7	81.9886	0	0	0	0	5.84102
	7	36.4127	0	0	0	0	3.53463			10	100.035	0	0	0	0	5.8769
	10	42.0452	0	0	0	0	2.8724		2 μM	1	29.4807	0	0	0	0	1.70906
2sq	1	14.715	0	0	0	0	2.54143			3	87.038	0	0	0	0	2.65356
	3	47.955	0	0	0	0	3.41869			7	141.036	0	0	0	0	6.354
	7	70.5983	0	0	0	0	7.304			10	171.06	0	0	0	0	8.49346
	10	73.4759	0.447947	0	0	0	10.4658		4 μM	1	45.9128	0	0	0	0	1.37135
3sq	1	27.8043	0.547118	0	0	0	10.1525			3	122.06	0	0	0	0	12.465
	3	80.5901	0	0	0	0	12.7999			7	170.207	0	0	0	0	16.9809
	7	114.936	0.616915	0	0	0	18.1113			10	205.701	0	0	0	0	12.5679
	10	130.074	0.730727	0	0	0	8.99228		10 μM	1	62.2968	0	0	0	0	9.68565
4sq	1	37.5442	0.775776	0	0	0	15.3517			3	130.325	0	0	0	0	7.18652
	3	106.31	0.492686	0	0	0	25.617			7	188.668	0	0	0	0	25.7233
	7	167.497	0.924385	0	0	0	12.8773			10	207.863	0	0	0	0	22.8543
	10	196.282	1.16529	0	0	0	3.73492
5sq	1	41.0857	0.801499	0	0	0	1.94572
	3	139.782	0.570705	0	0	0	17.4749
	7	280.555	0	0	0	0	5.96308
	10	326.319	0	0	0	0	6.58978

## Sheet: Figure 7
Figure 7a.					Figure 7b.									Figure 7c.
	Condition (6-AHA equivalents)					Days (6-AHA equivalents)										NylCK-TS
Days	0.01 μM NylC	0.5 µM BSA + 0.01 µM NylC	1 μM NylC		Condition	0	1	3	4	7	10	13		(as 6-AHA eq.s)	Days	6-AHA	6-AHA dimer	6-AHA trimer	6-AHA tetramer	6-AHA pentamer	STDEV
0	0	0	0		+ Fresh enzyme	-	-	208.567	264.096	283.903	299.208	306.847		Goodfellow PA6 (13% crystallinity)	1	21.4259	143.176	0	0	0	10.7779
1	22.1231	105.346	141.463		+ Fresh PA6	-	-	218.72	371.843	443.266	535.955	555.407			3	35.1228	215.718	0	0	0	7.80661
3	35.3865	205.927	206.43		Normal reaction	0	141.463	206.43	-	254.904	273.358	273.358			7	41.4827	214.457	0	0	0	18.6409
7	48.4912	270.538	254.904			Days (STDEV)									10	52.4782	251.547	0	0	0	17.9843
10	56.2471	271.058	284.025		Condition	0	1	3	4	7	10	13		Crystalline PA6 (23% crystallinity)	1	14.4977	126.025	0	0	0	8.14288
	Condition (STDEV)				+ Fresh enzyme	-	-	2.38984	0.258072	0.734171	1.9921	1.09091			3	20.1583	209.015	0	0	0	17.0695
Days	0.01 μM NylC	0.5 µM BSA + 0.01 µM NylC	1 μM NylC		+ Fresh PA6	-	-	0.341239	15.4229	17.7823	14.6625	13.478			7	39.4863	240.658	0	0	0	9.20495
0	0	0	0		Normal reaction	-	2.38984	19.5046	-	20.8836	12.3606	17.3501			10	27.4666	249.418	0	0	0	13.6448
1	8.03855	2.72742	10.7779
3	15.3357	2.64461	7.80661
7	21.0276	4.14379	18.6409
10	24.8899	26.4459	17.9843
